# Supplementary material for: Pathological Changes and Sodium Rhodizonate Test as Tools for Investigating Gunshot Wounds in Veterinary Forensic Pathology
Source: Animals (Basel). 2024 Oct 9;14(19):2913. doi: 10.3390/ani14192913 (PMC11476102; doi:10.3390/ani14192913)
Supplement: Supplementary file 1 [file animals-14-02913-s001.zip]

Archive with 32 entries (31 files):
- sup. material/
- __MACOSX/._sup. material
- sup. material/fig. 15.JPG
- __MACOSX/sup. material/._fig. 15.JPG
- sup. material/fig. 6.JPG
- __MACOSX/sup. material/._fig. 6.JPG
- sup. material/fig. 7.JPG
- __MACOSX/sup. material/._fig. 7.JPG
- sup. material/fig. 14.JPG
- __MACOSX/sup. material/._fig. 14.JPG
- sup. material/fig. 5.JPG
- __MACOSX/sup. material/._fig. 5.JPG
- sup. material/fig. 4.JPG
- __MACOSX/sup. material/._fig. 4.JPG
- sup. material/fig. 13.JPG
- __MACOSX/sup. material/._fig. 13.JPG
- sup. material/fig. 1.JPG
- __MACOSX/sup. material/._fig. 1.JPG
- sup. material/fig. 12.JPG
- __MACOSX/sup. material/._fig. 12.JPG
- sup. material/fig. 10.JPG
- __MACOSX/sup. material/._fig. 10.JPG
- sup. material/fig. 3.JPG
- __MACOSX/sup. material/._fig. 3.JPG
- sup. material/fig. 2.JPG
- __MACOSX/sup. material/._fig. 2.JPG
- sup. material/fig. 11.JPG
- __MACOSX/sup. material/._fig. 11.JPG
- sup. material/fig. 9.JPG
- __MACOSX/sup. material/._fig. 9.JPG
- sup. material/fig. 8.JPG
- __MACOSX/sup. material/._fig. 8.JPG
